# Supplementary material for: Genomic characterization of pediatric T-cell acute lymphoblastic leukemia reveals novel recurrent driver mutations
Source: Oncotarget. 2016 Sep 1;7(40):65485–503. doi: 10.18632/oncotarget.11796 (PMC5323170; doi:10.18632/oncotarget.11796)
Supplement: Supplementary file 2 [file oncotarget-07-65485-s002.xlsx]

## Sheet: Sheet1
	879	791	432	748	324	706	716	743	727	744	759	693	849	547	437	544	340	341	636	647									791
CD1	0	0	0	0	94	20	19	63	95	66	19	95	23	25	95	32	65	0	95	92									0
CD2	0	0	98	94	78	98	98	92	99	0	69	38	80	99	98	98	54	98	99	99									0
CD3	0	10	0	0	0	0	0	82	14	89	0	9	0	0	16	0	98	0	92	0									10
cCD3	low	71	NA	NA	NA	NA	NA	NA	NA	NA	NA	NA	NA	NA	NA	NA	NA	NA	NA	NA
CD4	0	2	0	0	0	35	NA	15	65	67	93	99	96	70	76	47	49	79	82	0									2
CD5	0	70	98	93	93	98	96	91	98	99	74	28	79	98	95	36	91	97	92	98									70
CD7	95	97	98	90	86	97	97	83	NA	99	88	98	76	98	97	100	99	99	98	99									97
CD8	0	0	0	0	0	0	NA	0	94	11	64	48	96	70	60	0	25	86	0	94									0
CD10	0	22	0	0	0	0	0	0	NA	0	25	89	0	0	47	0	57	20	NA	96									22
CD33	0	63	0	0	0	0	0	0	NA	0	0	0	0	0	0	0	0	52	0	0									63
CD34	45	27	0	0	66	79	46	18	0	40	60	0	NA	13	0	0	11	0	0	0									27
HLADR	95	0	96	0	0	0	0	0	0	0	0	0	0	0	0	0	0	0	0	0									0
CD11b	0	23	NA	NA	NA	NA	NA	NA	NA	NA	NA	NA	NA	NA	NA	NA	NA	NA	NA	NA									23
CD13	40	0	0	0	0	0	0	0	NA	0	0	0	0	0	0	0	0	0	0	0									0
