# Supplementary material for: Genomic characterization of pediatric T-cell acute lymphoblastic leukemia reveals novel recurrent driver mutations
Source: Oncotarget. 2016 Sep 1;7(40):65485–503. doi: 10.18632/oncotarget.11796 (PMC5323170; doi:10.18632/oncotarget.11796)
Supplement: Supplementary file 3 [file oncotarget-07-65485-s003.xlsx]

## Sheet: Sheet1
Gene name	Annotation transcript	RPKM (791)	RPKM (879)
TAL1	ENSG00000162367.6	976.809	2291.19
GFRA4	ENSG00000125861.10	0	0
STAT5A	ENSG00000126561.11	3364.33	4778.15
SIX6	ENSG00000184302.6	0	1.14291
NKX3-1	ENSG00000167034.9	840.561	131.56
LCK	ENSG00000182866.12	1239.53	389.532
CD1A	ENSG00000158477.6	202.498	17.2554
CD4	ENSG00000010610.5	63.2179	308.128
CD5	ENSG00000110448.6	135.187	219.948
CD8A	ENSG00000153563.11	98.0456	337.822
CD44	ENSG00000026508.11	882.635	415.81
RAG1	ENSG00000166349.5	32.5311	31.4027
IGFBP2	ENSG00000115457.5	43.0621	21.9229
MKI67	ENSG00000148773.8	937.264	862.429
H2AFX	ENSG00000188486.3	4004.22	8216.22
CCNB2	ENSG00000157456.3	468.707	344.03
TOP2A	ENSG00000131747.10	2993.41	662.966
CCNA2	ENSG00000145386.5	1671.53	695.985
GMNN	ENSG00000112312.5	354.337	564.607
NOTCH3	ENSG00000074181.4	17.7412	18.4831
PTCRA	ENSG00000171611.5	17.1708	11.7674
MME	ENSG00000196549.6	6.28459	23.6236
PIM1	ENSG00000137193.8	7148.63	13128.9
NOTCH2	ENSG00000134250.12	294.373	378.61
HOXA1	ENSG00000105991.7	68.703	52.6791
HOXA2	ENSG00000105996.5	98.3722	134.887
HOXA4	ENSG00000197576.8	5.00085	170.121
HOXA5	ENSG00000106004.4	5285.16	2351.6
HOXA6	ENSG00000106006.5	252.65	213.777
HOXA7	ENSG00000122592.6	285.87	130.941
HOXA9	ENSG00000078399.11	1069.36	1270.6
HOXA10	ENSG00000253293.3	1092.86	430.644
HOXA11	ENSG00000005073.5	1221.67	27.0037
HOXA13	ENSG00000106031.6	10.8492	281.423
BMI1	ENSG00000168283.8	2997.02	978.427
TLX3	ENSG00000164438.5	16.0869	0
LMO2	ENSG00000135363.7	620.881	2158.18
FLT3	ENSG00000122025.10	152.081	189.113
TGFB1	ENSG00000105329.5	217.469	2276.1
LYL1	ENSG00000104903.4	6740.28	14420.1
BCL2	ENSG00000171791.10	159.305	110.589
MEIS1	ENSG00000143995.13	240.193	210.645
LYN	ENSG00000254087.2	240.404	447.342
GATA2	ENSG00000179348.7	261.597	3431.72
CEPBA	ENSG00000245848.2	22.8803	8.47188
ID2	ENSG00000115738.5	1510.92	911.028
MYB	ENSG00000118513.14	5741.64	3248.7
CDKN2A	ENSG00000147889.12	40.8776	23.4546
