# Supplementary material for: Genomic characterization of pediatric T-cell acute lymphoblastic leukemia reveals novel recurrent driver mutations
Source: Oncotarget. 2016 Sep 1;7(40):65485–503. doi: 10.18632/oncotarget.11796 (PMC5323170; doi:10.18632/oncotarget.11796)
Supplement: Supplementary file 5 [file oncotarget-07-65485-s005.xlsx]

## Sheet: Sheet1
ID	Sample	Material	Sex	Age at diagnosis (years)	Immunophenotype	Karyotype	Treatment
P1	diagnosis	BM	F	73.2786	cCD3+, CD3-, CD7+, CD11b+,CD13+, CD19-, cCD22-, CD33+ (subset), CD34+, cCD79a+, CD117+	46,XX	Dana Farber
P1	relapse	BM	F	73.2786	CD1a-, CD2-, cCD3+, CD4-, CD5-, CD7+, CD8-, CD10-, CD33+, CD34+, CD45+	46,XX	NA
P2	diagnosis	PB	M	21.9795	CD1a+, CD2-, cCD3+, CD3+, CD4+, CD5+, CD7+, CD10+	NA	Dana Farber
P2	relapse	PB	M	21.9795	NA	NA	Dana Farber
P3	diagnosis	PB	M	17.6153	CD1a+, CD2+, cCD3+, CD3+, CD4+, CD5+, CD7+, CD8+, CD34+	46,XY,t(9;9)(p10;p10)[2]/46,XY[10]	Dana Farber
P3	relapse/resistant	PB	M	17.6153	CD2+, CD3+, CD5+, CD7+, CD52+, CD34-, CD10-,	NA	modified Capizzi
P4	diagnosis	PB	F	62.1684	CD2+, cCD3+, CD5+, CD7+, CD10+, CD19-, CD34+	NA	Dana Farber
P4	relapse/resistant	BM	F	62.1684	CD2+, CD5+, CD7+, CD10+, CD34+	NA	FLAG-IDA
P5	diagnosis	PB	M	22.423	CD1a+, cCD3+, CD4-, CD5+, CD7+, CD8-, CD11b+, CD33+, CD34+, CD79a+, CD117+	46,XY,t(1;2)(p36.1;p21),t(5;18)(q33;p11.2),t(6;11)(q27;q23)[10] t(6;11)(3'MLL+;5'MLL+)[3]	Dana Farber
P5	relapse	PB	M	22.423	CD3-, CD7+, CD33+, CD34+	NA	NA
P6	relapse	PB	F	32.3614	CD1a-, CD2+ (subset), CD3+, CD4-, CD5-, CD7+, CD8-, CD19+, CD33+ (minor subset), CD34-, CD56-, cCD79a+, CD117-	45~46,XX,del(1)(p34p36.1)[2],-8[2],?t(10;11)(p13;q14-22)[2],add(12)(p13)[2][cp2]/46(XX)[18]	NA
P7	relapse	BM	M	36.7283	cCD3+, CD7+, CD13+, CD19+, CD34+	74~76,XY,+1,-2,+4,+del(4)(q31.3),del(6)(q21q25)x2,+7,+12,+13,+14,+15,+16,+17,+18,+21,+22[cp7]/46,XY[13]	Dana Farber
P8	relapse	PB	M	29.9685	Cd4-, CD5+, CD7+, CD8-, CD10+, CD13+, CD33+, CD34+, CD45+	NA	VP-16
