# Supplementary material for: Genomic characterization of pediatric T-cell acute lymphoblastic leukemia reveals novel recurrent driver mutations
Source: Oncotarget. 2016 Sep 1;7(40):65485–503. doi: 10.18632/oncotarget.11796 (PMC5323170; doi:10.18632/oncotarget.11796)
Supplement: Supplementary file 6 [file oncotarget-07-65485-s006.xlsx]

## Sheet: Sheet1
Name	Forward / Reverse	Sequence 5’-3’	Use
NOTCH1E34aF	Forward	TGTTTTAAAAAGGCTCCTCTGG	Sequencing
NOTCH1E34aR	Reverse	GCAGCATGGCATGGTAGG	Sequencing
NOTCH1E34bF	Forward	GTTTGCTGGCTGCAGGTT	Sequencing
NOTCH1E34bR	Reverse	GAGTCACCCCATGGCTACCT	Sequencing
NOTCH1E26F	Forward	GAGTTGCGGGGATTGACC	Sequencing
NOTCH1E26R	Reverse	GCAGTTCTAAGGCTCTGCTCA	Sequencing
NOTCH1E27F	Forward	GGGTAGCAACTGGCACAAA	Sequencing
NOTCH1E27R	Reverse	GTCCTGACTGTGGCGTCAT	Sequencing
U2AF1_F1	Forward	GCGATGTGGAGATGCAGGAA	Sequencing
U2AF1_R1	Reverse	GCAGCAGGCTTCTCTGAAGT	Sequencing
U2AF1_g104t_sens	Reverse	CGGTTTATTGTGCAACAGAGAGCACCTGTCTCC	Mutagenesis
U2AF1_g104t_as	Forward	GGAGACAGGTGCTCTCTGTTGCACAATAAACCG	Mutagenesis
MED12_EX1_F	Forward	CGGGATCTTGAGCTACGAACA	PCR
MED12_EX3_R	Reverse	GGTTCACTTGGGGCTTCCTG	PCR
CDKN2A_F	Forward	CAGAGACCATGAGCCAAGGA	PCR
CDKN2A_R	Reverse	TCTACTTCCACCATGCAGCA	PCR
BCOR_Fa	Forward	GACAGCAGCCACACTGAGAC	PCR
BCOR_Ra	Reverse	TCTTCCGACCAGCTTCTGTT	PCR
KMT2D_Fa	Forward	GTGCCCGATCAGAGCCTAA	PCR
KMT2D_Ra	Reverse	GCTGGTGCTGTTCAGGGTAT	PCR
USP9X_RT_F	Forward	TGGGTTATTCCCGCACTGAA	Quantitative PCR
USP9X_RT_R	Reverse	GGGGACTTCGCTGAGTTTGA	Quantitative PCR
PHF6_RT_F	Forward	AGGCACGAAGCTGATGTGTT	Quantitative PCR
PHF6_RT_R	Reverse	TCCTTGTGAAGGTTTCTCTCGT	Quantitative PCR
MED12_RT_F_EX31	Forward	TGCTAAACTGCCCACCTCAG	Quantitative PCR
MED12_RT_R_EX32	Reverse	AAGGGCTGCTGGCTCAATAG	Quantitative PCR
U2AF1_RT_F	Forward	CGGAGTATCTGGCCTCCATC	Quantitative PCR
U2AF1_RT_R	Reverse	TCAAGAGGGCAATGGTCTGG	Quantitative PCR
