# Supplementary material for: Genomic characterization of pediatric T-cell acute lymphoblastic leukemia reveals novel recurrent driver mutations
Source: Oncotarget. 2016 Sep 1;7(40):65485–503. doi: 10.18632/oncotarget.11796 (PMC5323170; doi:10.18632/oncotarget.11796)
Supplement: Supplementary file 7 [file oncotarget-07-65485-s007.xlsx]

## Sheet: Sheet1
Gene	MISSION Library Reference	Region	TRC Version	Sequence 5’-3’	Received from
USP9X	TRCN0000007361	3UTR	1	CCGGGAGAGTTTATTCACTGTCTTACTCGAGTAAGACAGTGAATAAACTCTCTTTTT	Dr Stéphane Gobeil (Centre Hospitalier de l'Université Laval)
	TRCN0000007363	CDS	1	CCGGCGACCCTAAACGTAGACATTACTCGAGTAATGTCTACGTTTAGGGTCGTTTTT
	TRCN0000007364	CDS	1	CCGGCGCCTGATTCTTCCAATGAAACTCGAGTTTCATTGGAAGAATCAGGCGTTTTT
MED12	TRCN0000235562	CDS	2	CCGGTTCGCTGGTCTTTCGATAAATCTCGAGATTTATCGAAAGACCAGCGAATTTTTG	Dr Stéphane Gobeil (Centre Hospitalier de l'Université Laval)
	TRCN0000235563	CDS	2	CCGGCACAGCCCAGTACCAACATATCTCGAGATATGTTGGTACTGGGCTGTGTTTTTG
	TRCN0000235564	3UTR	2	CCGGCCCACCCTTTCCTCTTAATTCCTCGAGGAATTAAGAGGAAAGGGTGGGTTTTTG
	TRCN0000235566	CDS	2	CCGGAGATCATCACCAAGTACTTATCTCGAGATAAGTACTTGGTGATGATCTTTTTTG
	TRCN0000018578	CDS	1	CCGGGCAGAGAAATTACGTTGTAATCTCGAGATTACAACGTAATTTCTCTGCTTTTT
CTL	SHC002	N/A	1	CCGGCAACAAGATGAAGAGCACCAACTCGAGTTGGTGCTCTTCATCTTGTTGTTTTT	Sigma-Aldrich (Saint Louis, Missouri)
	SHC202		2	CCGGCAACAAGATGAAGAGCACCAACTCGAGTTGGTGCTCTTCATCTTGTTGTTTTT
